# Supplementary material for: Synthesis, Photophysics and Tunable Reverse Saturable Absorption of Bis-Tridentate Iridium(III) Complexes via Modification on Diimine Ligand
Source: Molecules. 2023 Jan 5;28(2):566. doi: 10.3390/molecules28020566 (PMC9864372; doi:10.3390/molecules28020566)
Supplement: Supplementary file 1 [file molecules-28-00566-s001.zip]

Archive with 1 entries (1 files):
- molecules-2091065-supplementary.pdf
